# Supplementary material for: Pre-Treatment Nutritional Status as a Predictor of Clinical Outcomes in Moderate-to-Severe Plaque Psoriasis Patients Undergoing Cyclosporine A Therapy
Source: Nutrients. 2025 Sep 29;17(19):3098. doi: 10.3390/nu17193098 (PMC12525798; doi:10.3390/nu17193098)
Supplement: Supplementary file 1 [file nutrients-17-03098-s001.zip]

Archive with 1 entries (1 files):
- nutrients-3881587-supplementary.pdf
